# Supplementary material for: Astaxanthin Influence on Health Outcomes of Adults at Risk of Metabolic Syndrome: A Systematic Review and Meta-Analysis
Source: Nutrients. 2022 May 13;14(10):2050. doi: 10.3390/nu14102050 (PMC9148008; doi:10.3390/nu14102050)
Supplement: Supplementary file 1 [file nutrients-14-02050-s001.zip]

Archive with 1 entries (1 files):
- nutrients-1719386-supplementary.pdf
